# Supplementary material for: Effective Reversal of Macrophage Polarization by Inhibitory Combinations Predicted by a Boolean Protein–Protein Interaction Model
Source: Biology (Basel). 2023 Feb 27;12(3):376. doi: 10.3390/biology12030376 (PMC10045914; doi:10.3390/biology12030376)
Supplement: Supplementary file 1 [file biology-12-00376-s001.zip]

Archive with 5 entries (5 files):
- Supplementary File S1_matlab_code.zip
- Table S1_nodes.csv
- Table S2_edges.csv
- Table S3_verification.xlsx
- Table S4_flips.xlsx
