# Supplementary material for: Effective Reversal of Macrophage Polarization by Inhibitory Combinations Predicted by a Boolean Protein–Protein Interaction Model
Source: Biology (Basel). 2023 Feb 27;12(3):376. doi: 10.3390/biology12030376 (PMC10045914; doi:10.3390/biology12030376)
Supplement: Supplementary file 1 [file biology-12-00376-s001.zip › Table S1_nodes.csv]

Name	Layer	Group	UniProtKB ID	Absolute expression (CD14+)	Relative expression (CD14+)	Type
glucocorticoids	EI					M2
GM-CSF	EI					M1
IFNg	EI					M1
IL-1	EI					M1
IL-10	EI					M2
IL-13	EI					M2
IL-4	EI					M2
LPS	EI					M1
M-CSF	EI					M1
AKT1	ST	AKT	P31749	93.45	4.286697248
AKT2	ST	AKT	P31751	4	1.066666667
AKT3	ST	AKT	Q9Y243	8.05	1.009404389
PRKAA1	ST	AMPK	Q13131	8.1	1.018867925
PRKAA2	ST	AMPK	P54646	6.25	1.016260163
CAMK2A	ST	Ca-response	Q9UQM7	5.05	1.025380711
CAMKK2	ST	Ca-response	Q96RR4	6.25	1.262626263
MAPK1	ST	ERK	P28482	27.1	3.306894448
MAPK3	ST	ERK	P27361	74.45	0.966569296
IFNGR1	ST	IFNGR	P15260	376.7	15.87776607
IFNGR2	ST	IFNGR	P38484	844.15	9.442393736
CHUK	ST	IKK	O15111	16.15	1.49537037
IKBKB	ST	IKK	O14920	20.45	3.970873786
IKBKE	ST	IKK	Q14164	3.65	1.149606299
IKBKG	ST	IKK	Q9Y6K9	16.05	8.56
IL10RA	ST	IL10R	Q13651	910.4	226.1863354
IL10RB	ST	IL10R	Q08334	195	15.38461538
IRAK1	ST	IRAK1/4	P51617	563	4.93643139
IRAK4	ST	IRAK1/4	Q9NWZ3	14.3	1.211864407
MAPK8	ST	JNK	P45983	4.5	1.046511628
MAPK9	ST	JNK	P45984	4.2	1
MAP2K1	ST	MAP2K1/2	Q02750	223.3	6.22005571
MAP2K2	ST	MAP2K1/2	P36507	338.85	1.241777371
MAP2K3	ST	MAP2K3/6	P46734	256.05	32.82692308
MAP2K6	ST	MAP2K3/6	P52564	5.55	1.052132701
MAPK11	ST	p38	Q15759	4.25	1.0625
MAPK12	ST	p38	P53778	14.75	0.862573099
MAPK13	ST	p38	O15264	17.3	1.002898551
MAPK14	ST	p38	Q16539	35.05	8.817610063
PIK3CA	ST	PI3K	P42336	11.05	1.567375887
PIK3CB	ST	PI3K	P42338	15.75	1.304347826
PIK3CD	ST	PI3K	O00329	425.95	116.6986301
PIK3CG	ST	PI3K	P48736	23.9	1.763837638
PIK3R1	ST	PI3K	P27986	30.05	1.580539119
PIK3R2	ST	PI3K	O00459	7.4	0.996632997
PIK3R3	ST	PI3K	Q92569	4.8	1.026737968
TAB1	ST	TAB	Q15750	13.3	1.920577617
TAB2	ST	TAB	Q9NYJ8	71.45	1.17419885
TAB3	ST	TAB	Q8N5C8	6.9	1
BTK	ST		Q06187	202.25	31.47859922
CSF1R	ST		P07333	419.55	83.07920792
CSF2RA	ST		P15509	5.3	1.618320611
Fyn	ST		P06241	1184.9	5.300380228
Hck	ST		P08631	2175.2	233.8924731
HRAS	ST		P01112	38	0.743639922
IL13RA1	ST		P78552	96.2	21.25966851
IL1R1	ST		P14778	11.35	0.326383896
IL4R	ST		P24394	31.05	5.153526971
IRS2	ST		Q9Y4H2	1116.6	7.171483622
JAK1	ST		P23458	737.65	6.733455043
JAK2	ST		O60674	63.9	9.328467153
JAK3	ST		P52333	8.95	0.963401507
MAP2K4	ST		P45985	30.85	1.940251572
MAP2K7	ST		O14733	7.25	1.021126761
MAP3K1	ST		Q13233	16.85	1.144312394
MAP3K5	ST		Q99683	100.2	7.843444227
MAP3K7	ST		O43318	24.9	1.110367893
MAP3K8	ST		P41279	16.2	1.155080214
MYD88	ST		Q99836	2443.75	42.35268631
NR3C1	ST		P04150	283.9	7.45144357
PTPN11	ST		Q06124	6.6	1.007633588
RAC1	ST		P63000	1874	3.39800544
RAF1	ST		P04049	359.1	4.344827586
RSK2	ST		P51812	29.8	2.422764228
SHC1	ST		P29353	27.05	1.725677831
SOS1	ST		Q07889	5.65	1.013452915
STK4	ST		Q13043	68.5	4.274570983
TBK1	ST		Q9UHD2	73.1	1.636261891
TICAM1	ST		Q8IUC6	27.35	4.256809339
TLR2	ST		O60603	712.6	161.039548
TLR4	ST		O00206	45.1	8.843137255
TRAF6	ST		Q9Y4K3	7.5	1.067615658
TYK2	ST		P29597	350.65	9.898376853
NFKB1	TC	NFkB	P19838	104.6	29.25874126
NFKB2	TC	NFkB	Q00653	6.3	1.095652174
RELA	TC	NFkB	Q04206	4.65	1.04494382
RELB	TC	NFkB	Q01201	7.9	1.785310734
ATF2	TC		P15336	6.95	1.053030303
c-Jun	TC		P05412	112.95	6.105405405
ELK1	TC		P19419	4.6	1.027932961
Ets-1	TC		P14921	5.4	1.08
Fos	TC		P01100	4388.85	37.07581837
FoxO1	TC		Q12778	20.85	0.892933619
FoxO3	TC		O43524	192.55	2.755635063
HIF1A	TC		Q16665	770.75	3.315053763
IRF3	TC		Q14653	148.9	4.215145081
c-Myc	TC		P01106	92.65	1.064025266
NFAT5	TC		O94916	3.7	1.04964539
Sp1	TC		P08047	7.2	1.035971223
STAT1	TC		P42224	265.55	17.97901151
STAT3	TC		P40763	207.45	2.196981732
STAT6	TC		P42226	32	7.441860465
c-Jun/ATF2	X
c-Jun/Fos	X
CSF2RA/JAK2	X
IFNGR/JAK1/2	X
IL10R/JAK1/Tyk2	X
IL13R/JAK2	X
IL13R/Tyk2	X
IL4R/JAK1	X
IL4R/JAK3	X
pJAK2	X
STAT1p749	X
g.ARG1	GE
g.CCL1	GE
g.CCL17	GE					M2
g.CCL22	GE					M2
g.CCL24	GE					M2
g.CD209	GE					M2
g.CD64	GE					M1
g.CD86	GE					M1
g.CIITA	GE					M1
g.CXCL10	GE					M1
g.IFNb	GE					M1
g.IL-10	GE
g.IL-12A	GE					M1
g.IL-12B	GE					M1
g.IL-1B	GE					M1
g.IL-6	GE					M1
g.iNOS	GE					M1
g.MERTK	GE					M2
g.MRC1	GE					M2
g.SOCS3	GE
g.TGFb	GE					M2
g.TNFa	GE					M1
