# Supplementary material for: Effective Reversal of Macrophage Polarization by Inhibitory Combinations Predicted by a Boolean Protein–Protein Interaction Model
Source: Biology (Basel). 2023 Feb 27;12(3):376. doi: 10.3390/biology12030376 (PMC10045914; doi:10.3390/biology12030376)
Supplement: Supplementary file 1 [file biology-12-00376-s001.zip › Table S2_edges.csv]

Source node	Target node	Weight	Primary reference (PubMedID)	Other references (PubMedID)
IL-4	IL4R	1	0
IL-13	IL13RA1	1	0
GM-CSF	CSF2RA	1	0
LPS	TLR2	1	0
LPS	TLR4	1	0
IFNg	IFNGR	1	0
IL-10	IL10R	1	0
M-CSF	CSF1R	1	0
glucocorticoids	NR3C1	2	0
IL-1	IL1R1	1	0
AKT	IKK	1	16613850	15545269
AKT	IRAK1/4	-1	11976320
AKT	MAP2K4	-1	11107164	12714585
AKT	MAP3K5	-1	11154276
AKT	MAP3K8	0.5	12138205
AKT	RAC1	-1	10617634
AKT	RAF1	-1	10576742
ERK	c-Myc	1	11018017	7957875;10078200
ERK	ELK1	1	8262053
ERK	NR3C1	-0.6	9199329	9482836
ERK	Fos	1	7588633	19249353;12972619;12134156;17223854
ERK	c-Jun	1	1922387	9687508
HRAS	MAP3K1	1	7744823
HRAS	PI3K	1	7820549
HRAS	RAF1	0.5	8503013	31799192;7542586
IKK	MAP3K8	0.5	15485931	21135874
IKK	NFkB	1	26990581
IL10R/JAK1/Tyk2	STAT3	1	7543512	8830676
IL10R	IL10R/JAK1/Tyk2	0.4	7543512
JAK1	IL10R/JAK1/Tyk2	0.4	7543512
TYK2	IL10R/JAK1/Tyk2	0.4	7543512
IL1R1	MYD88	1	9430229
IL1R1	PI3K	1	9360994
IRAK1/4	TRAF6	1	8837778
IL4R/JAK1	STAT3	1	23124025
IL4R/JAK1	STAT6	1	23124025
IL4R	IL4R/JAK1	0.5	23124025
JAK1	IL4R/JAK1	0.5	23124025
IFNGR/JAK1/2	STAT1	1	8232552	28184222
IFNGR/JAK1/2	RAF1	1	9446616	8232552
IFNGR	IFNGR/JAK1/2	0.4	8232552
JAK1	IFNGR/JAK1/2	0.4	8232552
JAK2	IFNGR/JAK1/2	0.4	8232552
IL13R/JAK2	STAT3	1	23124025	12223527
IL13RA1	IL13R/JAK2	0.5	23124025
JAK2	IL13R/JAK2	0.5	23124025
CSF2RA/JAK2	STAT3	1	9422769
CSF2RA/JAK2	PI3K	1	10026141	9440544
CSF2RA/JAK2	PTPN11	1	7522233	8977526
CSF2RA/JAK2	SHC1	1	9389692	7898932;8647804;8977526
CSF2RA	CSF2RA/JAK2	0.5	8977526
JAK2	CSF2RA/JAK2	0.5	8977526
TLR4	pJAK2	0.5	12686512
JAK2	pJAK2	0.5	12686512
pJAK2	STAT3	1	32022429	28990048
pJAK2	PI3K	1	12686512
IL4R/JAK3	STAT6	1	19105661
IL4R	IL4R/JAK3	0.5	7538655	19105661;8022486;28255960
JAK3	IL4R/JAK3	0.5	7538655
JNK	c-Myc	1	1748630	28501460
JNK	ELK1	1	7651411
JNK	NR3C1	-0.6	9482836
MAP2K1/2	ERK	1	8226933
MAP2K3/6	p38	1	8622669
MAP2K4	JNK	1	9808624	7716521
MAP2K4	p38	1	7716521	9582321
MAP2K7	JNK	1	9207092	9312068
MAP3K1	IKK	1	9008162
MAP3K1	MAP2K4	1	7997270
MAP3K1	MAP2K7	1	11451947
MAP3K1	TAB	1	25260751
MAP3K5	MAP2K3/6	1	8974401
MAP3K5	MAP2K4	1	8974401
MAP3K5	MAP2K7	1	11959862
MAP3K5	MAP3K7	-1	10921914
MAP3K7	IKK	1	10187861
MAP3K7	JNK	1	11865055
MAP3K7	MAP2K3/6	1	11460167
MAP3K7	MAP2K4	1	12556533	9890973
MAP3K7	MAP2K7	1	9890973
MAP3K8	MAP2K1/2	1	8631303
MAP3K8	MAP2K4	1	8631303
MYD88	IRAK1/4	1	9430229
NR3C1	JNK	-1	14609950	9343388
NR3C1	NFkB	-1	7659084	9261164;7823959
p38	ELK1	1	8622669
PI3K	AKT	1	9005852	9094314;32038792;21592956;19303758
PTPN11	IKK	1	11136824
PTPN11	IL4R/JAK3	-1	8766559
PTPN11	PI3K	1	7522233	9918857;26839216
PTPN11	SOS1	1	7925272	8479540;7559490;7898933
PTPN11	STAT1	-1	12270932
RAC1	PI3K	1	8645157
RAF1	MAP2K1/2	1	8157000
RAF1	MAP3K5	-1	11427728
SOS1	HRAS	1	8493579
SOS1	RAC1	1	9438849	18653540
HRAS	STK4	1	15109305
STK4	FoxO1	1	19221179
STK4	FoxO3	1	16751106	20028971
STK4	AKT	-1	17932490
STK4	MAP2K3/6	1	9545236
STK4	MAP2K7	1	9545236
TAB	MAP3K7	1	10882101
TAB	p38	-1	16407200
TLR2	HRAS	1	15496409
TLR2	MYD88	1	15107846
TLR2	RAC1	1	11101877
TRAF6	MAP3K1	1	10465784
TRAF6	MAP3K5	1	9774977
TRAF6	TAB	1	10882101
IL4R	IRS2	1	19109239	12791978
IRS2	PI3K	1	19109239	12791978
IL13R/Tyk2	STAT1	1	23124025	12223527
IL13R/Tyk2	STAT6	1	23124025	12223527
IL13RA1	IL13R/Tyk2	0.5	23124025
TYK2	IL13R/Tyk2	0.5	23124025
HIF1A	c-Myc	-1	15071503
ERK	HIF1A	1	10551817
STAT3	HIF1A	1	18985005
BTK	MYD88	1	12724322
TLR4	BTK	1	12724322	24465735
CSF1R	SHC1	1	7520523
SHC1	SOS1	1	7520523	10570290
Fyn	PI3K	1	1334406	32561075;21480388;18564062
Fyn	RAF1	0.5	7517401
IFNGR/JAK1/2	Fyn	1	9196040	10551884
CSF1R	Fyn	1	10958675
IL13R/JAK2	Hck	1	21878628
Hck	SOS1	1	12029088	26447228;32393599
TRAF6	Fyn	1	22447928
ERK	Ets-1	1	11948414
AKT	FoxO1	-1	10377430	21045807;10358075;10358014;31308176
AKT	FoxO3	-1	20673124
AMPK	FoxO1	1	25065674	27779663;31308176
AMPK	FoxO3	1	17711846	27779663
Ca-response	AMPK	1	16054096	27034026
ERK	Sp1	1	18852899
p38	Sp1	1	11278848	16797880
JNK	FoxO1	1	24452601
Ca-response	MAP3K7	1	18818394
Ca-response	IRF3	1	18818394
TLR4	Ca-response	1	18818394	1907309
TLR2	TICAM1	1	12471095
TICAM1	TBK1	1	25636800
TBK1	IRF3	1	25636800
TBK1	IKK	1	10783893
TBK1	STAT1p749	0.5	32209697
STAT1	STAT1p749	0.5	32209697
JNK	ATF2	0.4	7824938	33188182
p38	ATF2	0.4	8622669	33188182
p38	Fos	1	15708845	8248197
ERK	ATF2	0.6	12110590
JNK	c-Jun	1	8137421	1749429
ERK	RSK2	1	8939914
c-Jun	c-Jun/ATF2	0.5	0
ATF2	c-Jun/ATF2	0.5	0
c-Jun	c-Jun/Fos	0.5	0
Fos	c-Jun/Fos	0.5	0
Fyn	NFAT5	1	12359721
p38	NFAT5	1	12359721
RSK2	IKK	1	20385620
Ets-1	g.CD209	0.3	22675249
NFkB	g.CD209	0.3	22675249
STAT6	g.CD209	0.7	22067385
STAT3	g.MERTK	0.5	32865099
Sp1	g.MERTK	0.5	34631417	12153576
c-Myc	g.MERTK	0.5	34631417
STAT1	g.CD86	1	10773351
NFkB	g.CD86	1	10586028
Sp1	g.MRC1	1	9354684	10085160
c-Myc	g.MRC1	1	22067385
FoxO1	g.TGFb	1	31849924
c-Myc	g.TGFb	1	22067385
STAT6	g.CCL17	1	17134490	29871928
STAT1	g.CCL22	1	32101016
STAT6	g.CCL24	1	11067944
NFkB	g.iNOS	0.5	10847627	9776360;11093766;11438703
NFAT5	g.iNOS	0.5	22312110
STAT1	g.iNOS	0.5	9776360	11438703
FoxO1	g.iNOS	0.5	19584310
STAT1	g.CD64	0.5	7565811	12902509;16516295
NFkB	g.CD64	0.5	16516295
STAT3	g.CD64	1	9551929
NFkB	g.IL-6	1	15241416
STAT3	g.IL-12A	-1	19185846	15749841;28828629
NFkB	g.IL-12A	1	15871905	14568984;14568984
Sp1	g.IL-12A	1	12576336
STAT1p749	g.IL-12B	1	32209697
NFkB	g.IL-12B	1	11058167	7565674
Ets-1	g.TNFa	0.1	10913190	7896795
IRF3	g.TNFa	0.1	18713975
FoxO1	g.TNFa	0.1	31849924
ELK1	g.TNFa	0.1	10913190	11520792
c-Jun/ATF2	g.TNFa	0.45	10954918	1429562;19478204;10913190
Sp1	g.TNFa	0.45	10913190
NFkB	g.IL-1B	1	18566416
FoxO1	g.IL-1B	1	25431838	31849924
STAT6	g.IL-1B	-2	29343442
c-Jun	g.IL-1B	1	17283046
IRF3	g.IFNb	0.4	9660935	20116463;33262417;28045112;32645843;9463386
c-Jun/ATF2	g.IFNb	0.4	9659909	20116463
NFkB	g.IFNb	0.4	9659909	20116463
STAT1	g.CXCL10	0.5	9794404	20833730;25478796;7730628
NFkB	g.CXCL10	0.5	7730628	24753255;7730628;9794404
STAT1	g.CIITA	1	31509237
NFAT5	g.CIITA	1	30327417
ATF2	g.SOCS3	0.5	19422799
STAT3	g.SOCS3	1	17947670
STAT1	g.SOCS3	0.5	14742442	12565872;17947670
c-Jun/Fos	g.SOCS3	0.5	17947670
STAT6	g.ARG1	1	31619589	23375628;21670502
c-Jun/Fos	g.ARG1	1	21810604
FoxO3	g.IL-10	-1	31921181
Sp1	g.IL-10	1	11278848	16871431;17916230
STAT3	g.IL-10	1	10903771	29099095;17404258
NFkB	g.CCL1	1	19302817	17900530
