# Supplementary material for: Effective Reversal of Macrophage Polarization by Inhibitory Combinations Predicted by a Boolean Protein–Protein Interaction Model
Source: Biology (Basel). 2023 Feb 27;12(3):376. doi: 10.3390/biology12030376 (PMC10045914; doi:10.3390/biology12030376)
Supplement: Supplementary file 1 [file biology-12-00376-s001.zip › Table S3_verification.xlsx]

## Sheet: S3_verification
Input	Output	Sign	Primary reference	Other references	(PubMed ID)
GM-CSF	ARG1	1	34520398	33893959
GM-CSF	CD86	1	12928384
GM-CSF	CIITA	1	12928384
GM-CSF	MERTK	-1	22942426
GM-CSF	MRC1	1	24916404
GM-CSF	TGFb	1	24916404
GM-CSF	TNFa	1	3294900
GM-CSF	iNOS	1	30867240
IFNg	CD64	1	22563430
IFNg	CD86	1	10773351
IFNg	CIITA	1	8016643	8759739;9036950
IFNg	CXCL10	1	3925348
IFNg	IL-12A	1	8551218	22563430
IFNg	IL-12B	1	8551218	24916404
IFNg	IL-6	1	22563430	24916404
IFNg	MERTK	-1	23596310
IFNg	iNOS	1	30867240	30450098
IL-10	CD64	1	22563430
IL-10	CD86	-1	15373915
IL-10	CIITA	-1	28832681	10229095
IL-10	CXCL10	-1	12663757
IL-10	IL-10	1	17404258
IL-10	IL-12A	-1	9637507
IL-10	IL-12B	-1	9637507	22786766
IL-10	IL-1B	-1	1429677
IL-10	SOCS3	1	11034314
IL-10	TNFa	-1	9637507	1429677;8097322
IL-13	CCL22	1	15634905
IL-13	CD209	1	15634905	15070901
IL-13	MRC1	1	15634905
IL-4	ARG1	1	15187136
IL-4	CCL17	1	30288360
IL-4	CD209	1	15070901	22675249
IL-4	CD86	1	32548267
IL-4	IL-10	1	15749884	22563430
IL-4	IL-6	1	27266518
IL-4	MRC1	1	24916404	1613462
IL-4	TGFb	-1	8132738
IL-4	TNFa	-1	12569762	11859138;26753542;10227996
IL-4	iNOS	-1	16547277
LPS	CD209	-1	15070901
LPS	IFNb	1	17892396	11896392;22904308;29046251
LPS	IL-10	1	17376198	22563430;17404258
LPS	IL-12A	1	1357073	8097338
LPS	IL-12B	1	12847227	8551218;24916404
LPS	IL-1B	1	22537289	32732870
LPS	IL-6	1	12421970	22563430;8110470;23535595;16504308
LPS	TNFa	1	11717429	9422758
LPS	iNOS	1	30450098
M-CSF	ARG1	1	24056773
M-CSF	IL-10	1	17404308
M-CSF	IL-6	1	23924795
M-CSF	MERTK	1	22942426
M-CSF	MRC1	1	24056773
M-CSF	TGFb	1	24916404
