# Supplementary material for: Effective Reversal of Macrophage Polarization by Inhibitory Combinations Predicted by a Boolean Protein–Protein Interaction Model
Source: Biology (Basel). 2023 Feb 27;12(3):376. doi: 10.3390/biology12030376 (PMC10045914; doi:10.3390/biology12030376)
Supplement: Supplementary file 1 [file biology-12-00376-s001.zip › Table S4_flips.xlsx]

## Sheet: S4_flips
Input combination	pI (no inhibition)	Target 1	pI (Target 1 inhibited)	Target 2	pI (Target 2 inhibited)	pi (both targets inhibited)	synI
IL-1, IL-4	-0.25974026	AKT	-0.12987013	STAT6	0.25974026	0.298701299	0.86
IL-1, IL-10, IL-4	-0.25974026	AKT	-0.12987013	STAT6	0.25974026	0.298701299	0.86
IFNg, IL-1, IL-4, glucocorticoids	-0.493506494	AKT	-0.090909091	STAT6	0.025974026	0.337662338	0.901408451
IFNg, IL-1, IL-10, IL-4, glucocorticoids	-0.493506494	AKT	-0.090909091	STAT6	0.025974026	0.337662338	0.901408451
IL-4	-0.25974026	AMPK	-0.25974026	STAT6	0.25974026	0.25974026	1
IL-1, IL-4	-0.25974026	AMPK	-0.25974026	STAT6	0.25974026	0.25974026	1
IL-10, IL-4	-0.25974026	AMPK	-0.25974026	STAT6	0.25974026	0.25974026	1
IL-1, IL-10, IL-4	-0.25974026	AMPK	-0.25974026	STAT6	0.25974026	0.25974026	1
IL-4	-0.25974026	BTK	-0.25974026	STAT6	0.25974026	0.25974026	1
IL-1, IL-4	-0.25974026	BTK	-0.25974026	STAT6	0.25974026	0.25974026	1
IL-10, IL-4	-0.25974026	BTK	-0.25974026	STAT6	0.25974026	0.25974026	1
IL-1, IL-10, IL-4	-0.25974026	BTK	-0.25974026	STAT6	0.25974026	0.25974026	1
IL-4	-0.25974026	CaMKK2	-0.25974026	STAT6	0.25974026	0.25974026	1
IL-1, IL-4	-0.25974026	CaMKK2	-0.25974026	STAT6	0.25974026	0.25974026	1
IL-10, IL-4	-0.25974026	CaMKK2	-0.25974026	STAT6	0.25974026	0.25974026	1
IL-1, IL-10, IL-4	-0.25974026	CaMKK2	-0.25974026	STAT6	0.25974026	0.25974026	1
IL-4	-0.25974026	ERK	-0.064935065	STAT6	0.25974026	0.454545455	1
IL-1, IL-4	-0.25974026	ERK	-0.064935065	STAT6	0.25974026	0.454545455	1
IL-10, IL-4	-0.25974026	ERK	-0.064935065	STAT6	0.25974026	0.454545455	1
IL-1, IL-10, IL-4	-0.25974026	ERK	-0.064935065	STAT6	0.25974026	0.454545455	1
IFNg, IL-4, glucocorticoids	-0.493506494	ERK	-0.064935065	STAT6	0.025974026	0.220779221	0.753424658
IFNg, IL-1, IL-4, glucocorticoids	-0.493506494	ERK	-0.064935065	STAT6	0.025974026	0.220779221	0.753424658
IFNg, IL-10, IL-4, glucocorticoids	-0.493506494	ERK	-0.064935065	STAT6	0.025974026	0.220779221	0.753424658
IFNg, IL-1, IL-10, IL-4, glucocorticoids	-0.493506494	ERK	-0.064935065	STAT6	0.025974026	0.220779221	0.753424658
IL-4	-0.25974026	Fyn	-0.25974026	STAT6	0.25974026	0.25974026	1
IL-1, IL-4	-0.25974026	Fyn	-0.25974026	STAT6	0.25974026	0.25974026	1
IL-10, IL-4	-0.25974026	Fyn	-0.25974026	STAT6	0.25974026	0.25974026	1
IL-1, IL-10, IL-4	-0.25974026	Fyn	-0.25974026	STAT6	0.25974026	0.25974026	1
IL-4	-0.25974026	HRAS	-0.25974026	STAT6	0.25974026	0.25974026	1
IL-1, IL-4	-0.25974026	HRAS	-0.25974026	STAT6	0.25974026	0.25974026	1
IL-10, IL-4	-0.25974026	HRAS	-0.25974026	STAT6	0.25974026	0.25974026	1
IL-1, IL-10, IL-4	-0.25974026	HRAS	-0.25974026	STAT6	0.25974026	0.25974026	1
IL-4	-0.25974026	Hck	-0.25974026	STAT6	0.25974026	0.25974026	1
IL-1, IL-4	-0.25974026	Hck	-0.25974026	STAT6	0.25974026	0.25974026	1
IL-10, IL-4	-0.25974026	Hck	-0.25974026	STAT6	0.25974026	0.25974026	1
IL-1, IL-10, IL-4	-0.25974026	Hck	-0.25974026	STAT6	0.25974026	0.25974026	1
IFNg, IL-4, glucocorticoids	-0.493506494	IKK	-0.064935065	STAT6	0.025974026	0.220779221	0.753424658
IFNg, IL-1, IL-4, glucocorticoids	-0.493506494	IKK	-0.064935065	STAT6	0.025974026	0.220779221	0.753424658
IFNg, IL-10, IL-4, glucocorticoids	-0.493506494	IKK	-0.064935065	STAT6	0.025974026	0.220779221	0.753424658
IFNg, IL-1, IL-10, IL-4, glucocorticoids	-0.493506494	IKK	-0.064935065	STAT6	0.025974026	0.220779221	0.753424658
IL-4	-0.25974026	IRAK1/4	-0.25974026	STAT6	0.25974026	0.25974026	1
IL-1, IL-4	-0.25974026	IRAK1/4	-0.25974026	STAT6	0.25974026	0.25974026	1
IL-10, IL-4	-0.25974026	IRAK1/4	-0.25974026	STAT6	0.25974026	0.25974026	1
IL-1, IL-10, IL-4	-0.25974026	IRAK1/4	-0.25974026	STAT6	0.25974026	0.25974026	1
IL-1, IL-4	-0.25974026	IRS2	-0.25974026	STAT6	0.25974026	0.25974026	1
IL-1, IL-10, IL-4	-0.25974026	IRS2	-0.25974026	STAT6	0.25974026	0.25974026	1
IL-4	-0.25974026	JAK1	-0.207792208	JAK3	-0.25974026	0.311688312	5.714285714
IL-1, IL-4	-0.25974026	JAK1	-0.207792208	JAK3	-0.25974026	0.311688312	5.714285714
IL-10, IL-4	-0.25974026	JAK1	-0.207792208	JAK3	-0.25974026	0.311688312	5.714285714
IL-1, IL-10, IL-4	-0.25974026	JAK1	-0.207792208	JAK3	-0.25974026	0.311688312	5.714285714
GM-CSF, IL-4, glucocorticoids	-0.441558442	JAK1	-0.064935065	STK4	-0.12987013	0.38961039	1.20754717
GM-CSF, IL-10, IL-4, glucocorticoids	-0.441558442	JAK1	-0.064935065	STK4	-0.12987013	0.38961039	1.20754717
IL-4	-0.25974026	JAK1	-0.207792208	STAT6	0.25974026	0.311688312	1
IL-1, IL-4	-0.25974026	JAK1	-0.207792208	STAT6	0.25974026	0.311688312	1
IL-10, IL-4	-0.25974026	JAK1	-0.207792208	STAT6	0.25974026	0.311688312	1
IL-1, IL-10, IL-4	-0.25974026	JAK1	-0.207792208	STAT6	0.25974026	0.311688312	1
GM-CSF, IL-4, glucocorticoids	-0.441558442	JAK1	-0.064935065	Sp1	-0.155844156	0.220779221	1
GM-CSF, IL-10, IL-4, glucocorticoids	-0.441558442	JAK1	-0.064935065	Sp1	-0.155844156	0.220779221	1
IL-4	-0.25974026	JAK1	-0.207792208	IL4R/JAK3	-0.25974026	0.311688312	5.714285714
IL-1, IL-4	-0.25974026	JAK1	-0.207792208	IL4R/JAK3	-0.25974026	0.311688312	5.714285714
IL-10, IL-4	-0.25974026	JAK1	-0.207792208	IL4R/JAK3	-0.25974026	0.311688312	5.714285714
IL-1, IL-10, IL-4	-0.25974026	JAK1	-0.207792208	IL4R/JAK3	-0.25974026	0.311688312	5.714285714
IL-4	-0.25974026	JAK2	-0.25974026	STAT6	0.25974026	0.25974026	1
IL-1, IL-4	-0.25974026	JAK2	-0.25974026	STAT6	0.25974026	0.25974026	1
IL-10, IL-4	-0.25974026	JAK2	-0.25974026	STAT6	0.25974026	0.25974026	1
IL-1, IL-10, IL-4	-0.25974026	JAK2	-0.25974026	STAT6	0.25974026	0.25974026	1
IL-4	-0.25974026	JAK3	-0.25974026	STAT6	0.25974026	0.25974026	1
IL-1, IL-4	-0.25974026	JAK3	-0.25974026	STAT6	0.25974026	0.25974026	1
IL-10, IL-4	-0.25974026	JAK3	-0.25974026	STAT6	0.25974026	0.25974026	1
IL-1, IL-10, IL-4	-0.25974026	JAK3	-0.25974026	STAT6	0.25974026	0.25974026	1
IL-4	-0.25974026	JAK3	-0.25974026	IL4R/JAK1	-0.207792208	0.311688312	5.714285714
IL-1, IL-4	-0.25974026	JAK3	-0.25974026	IL4R/JAK1	-0.207792208	0.311688312	5.714285714
IL-10, IL-4	-0.25974026	JAK3	-0.25974026	IL4R/JAK1	-0.25974026	0.25974026	5.194805195
IL-1, IL-10, IL-4	-0.25974026	JAK3	-0.25974026	IL4R/JAK1	-0.25974026	0.25974026	5.194805195
IL-4	-0.25974026	JNK	-0.25974026	STAT6	0.25974026	0.25974026	1
IL-1, IL-4	-0.25974026	JNK	-0.25974026	STAT6	0.25974026	0.25974026	1
IL-10, IL-4	-0.25974026	JNK	-0.25974026	STAT6	0.25974026	0.25974026	1
IL-1, IL-10, IL-4	-0.25974026	JNK	-0.25974026	STAT6	0.25974026	0.25974026	1
IL-4	-0.25974026	MAP2K1/2	-0.064935065	STAT6	0.25974026	0.454545455	1
IL-1, IL-4	-0.25974026	MAP2K1/2	-0.064935065	STAT6	0.25974026	0.454545455	1
IL-10, IL-4	-0.25974026	MAP2K1/2	-0.064935065	STAT6	0.25974026	0.454545455	1
IL-1, IL-10, IL-4	-0.25974026	MAP2K1/2	-0.064935065	STAT6	0.25974026	0.454545455	1
IFNg, IL-4, glucocorticoids	-0.493506494	MAP2K1/2	-0.064935065	STAT6	0.025974026	0.220779221	0.753424658
IFNg, IL-1, IL-4, glucocorticoids	-0.493506494	MAP2K1/2	-0.064935065	STAT6	0.025974026	0.220779221	0.753424658
IFNg, IL-10, IL-4, glucocorticoids	-0.493506494	MAP2K1/2	-0.064935065	STAT6	0.025974026	0.220779221	0.753424658
IFNg, IL-1, IL-10, IL-4, glucocorticoids	-0.493506494	MAP2K1/2	-0.064935065	STAT6	0.025974026	0.220779221	0.753424658
IL-4	-0.25974026	MAP2K3/6	-0.25974026	STAT6	0.25974026	0.25974026	1
IL-1, IL-4	-0.25974026	MAP2K3/6	-0.25974026	STAT6	0.25974026	0.25974026	1
IL-10, IL-4	-0.25974026	MAP2K3/6	-0.25974026	STAT6	0.25974026	0.25974026	1
IL-1, IL-10, IL-4	-0.25974026	MAP2K3/6	-0.25974026	STAT6	0.25974026	0.25974026	1
IL-4	-0.25974026	MAP2K4	-0.25974026	STAT6	0.25974026	0.25974026	1
IL-1, IL-4	-0.25974026	MAP2K4	-0.25974026	STAT6	0.25974026	0.25974026	1
IL-10, IL-4	-0.25974026	MAP2K4	-0.25974026	STAT6	0.25974026	0.25974026	1
IL-1, IL-10, IL-4	-0.25974026	MAP2K4	-0.25974026	STAT6	0.25974026	0.25974026	1
IL-4	-0.25974026	MAP2K7	-0.25974026	STAT6	0.25974026	0.25974026	1
IL-1, IL-4	-0.25974026	MAP2K7	-0.25974026	STAT6	0.25974026	0.25974026	1
IL-10, IL-4	-0.25974026	MAP2K7	-0.25974026	STAT6	0.25974026	0.25974026	1
IL-1, IL-10, IL-4	-0.25974026	MAP2K7	-0.25974026	STAT6	0.25974026	0.25974026	1
IL-4	-0.25974026	MAP3K1	-0.25974026	STAT6	0.25974026	0.25974026	1
IL-1, IL-4	-0.25974026	MAP3K1	-0.25974026	STAT6	0.25974026	0.25974026	1
IL-10, IL-4	-0.25974026	MAP3K1	-0.25974026	STAT6	0.25974026	0.25974026	1
IL-1, IL-10, IL-4	-0.25974026	MAP3K1	-0.25974026	STAT6	0.25974026	0.25974026	1
IL-4	-0.25974026	MAP3K5	-0.25974026	STAT6	0.25974026	0.25974026	1
IL-1, IL-4	-0.25974026	MAP3K5	-0.25974026	STAT6	0.25974026	0.25974026	1
IL-10, IL-4	-0.25974026	MAP3K5	-0.25974026	STAT6	0.25974026	0.25974026	1
IL-1, IL-10, IL-4	-0.25974026	MAP3K5	-0.25974026	STAT6	0.25974026	0.25974026	1
IL-4	-0.25974026	MAP3K7	-0.25974026	STAT6	0.25974026	0.25974026	1
IL-1, IL-4	-0.25974026	MAP3K7	-0.25974026	STAT6	0.25974026	0.25974026	1
IL-10, IL-4	-0.25974026	MAP3K7	-0.25974026	STAT6	0.25974026	0.25974026	1
IL-1, IL-10, IL-4	-0.25974026	MAP3K7	-0.25974026	STAT6	0.25974026	0.25974026	1
IL-4	-0.25974026	MAP3K8	-0.064935065	STAT6	0.25974026	0.454545455	1
IL-1, IL-4	-0.25974026	MAP3K8	-0.064935065	STAT6	0.25974026	0.454545455	1
IL-10, IL-4	-0.25974026	MAP3K8	-0.064935065	STAT6	0.25974026	0.454545455	1
IL-1, IL-10, IL-4	-0.25974026	MAP3K8	-0.064935065	STAT6	0.25974026	0.454545455	1
IFNg, IL-4, glucocorticoids	-0.493506494	MAP3K8	-0.064935065	STAT6	0.025974026	0.220779221	0.753424658
IFNg, IL-1, IL-4, glucocorticoids	-0.493506494	MAP3K8	-0.064935065	STAT6	0.025974026	0.220779221	0.753424658
IFNg, IL-10, IL-4, glucocorticoids	-0.493506494	MAP3K8	-0.064935065	STAT6	0.025974026	0.220779221	0.753424658
IFNg, IL-1, IL-10, IL-4, glucocorticoids	-0.493506494	MAP3K8	-0.064935065	STAT6	0.025974026	0.220779221	0.753424658
IL-4	-0.25974026	MYD88	-0.25974026	STAT6	0.25974026	0.25974026	1
IL-1, IL-4	-0.25974026	MYD88	-0.25974026	STAT6	0.25974026	0.25974026	1
IL-10, IL-4	-0.25974026	MYD88	-0.25974026	STAT6	0.25974026	0.25974026	1
IL-1, IL-10, IL-4	-0.25974026	MYD88	-0.25974026	STAT6	0.25974026	0.25974026	1
IL-1, IL-4	-0.25974026	PI3K	-0.12987013	STAT6	0.25974026	0.298701299	0.86
IL-1, IL-10, IL-4	-0.25974026	PI3K	-0.12987013	STAT6	0.25974026	0.298701299	0.86
IFNg, IL-1, IL-4, glucocorticoids	-0.493506494	PI3K	-0.090909091	STAT6	0.025974026	0.337662338	0.901408451
IFNg, IL-1, IL-10, IL-4, glucocorticoids	-0.493506494	PI3K	-0.090909091	STAT6	0.025974026	0.337662338	0.901408451
IL-4	-0.25974026	PTPN11	-0.25974026	STAT6	0.25974026	0.25974026	1
IL-1, IL-4	-0.25974026	PTPN11	-0.25974026	STAT6	0.25974026	0.25974026	1
IL-10, IL-4	-0.25974026	PTPN11	-0.25974026	STAT6	0.25974026	0.25974026	1
IL-1, IL-10, IL-4	-0.25974026	PTPN11	-0.25974026	STAT6	0.25974026	0.25974026	1
IL-4	-0.25974026	RAC1	-0.25974026	STAT6	0.25974026	0.25974026	1
IL-1, IL-4	-0.25974026	RAC1	-0.25974026	STAT6	0.25974026	0.25974026	1
IL-10, IL-4	-0.25974026	RAC1	-0.25974026	STAT6	0.25974026	0.25974026	1
IL-1, IL-10, IL-4	-0.25974026	RAC1	-0.25974026	STAT6	0.25974026	0.25974026	1
IL-4	-0.25974026	RAF1	-0.25974026	STAT6	0.25974026	0.25974026	1
IL-1, IL-4	-0.25974026	RAF1	-0.25974026	STAT6	0.25974026	0.25974026	1
IL-10, IL-4	-0.25974026	RAF1	-0.25974026	STAT6	0.25974026	0.25974026	1
IL-1, IL-10, IL-4	-0.25974026	RAF1	-0.25974026	STAT6	0.25974026	0.25974026	1
IL-4	-0.25974026	RSK	-0.25974026	STAT6	0.25974026	0.25974026	1
IL-1, IL-4	-0.25974026	RSK	-0.25974026	STAT6	0.25974026	0.25974026	1
IL-10, IL-4	-0.25974026	RSK	-0.25974026	STAT6	0.25974026	0.25974026	1
IL-1, IL-10, IL-4	-0.25974026	RSK	-0.25974026	STAT6	0.25974026	0.25974026	1
IL-4	-0.25974026	SHC	-0.25974026	STAT6	0.25974026	0.25974026	1
IL-1, IL-4	-0.25974026	SHC	-0.25974026	STAT6	0.25974026	0.25974026	1
IL-10, IL-4	-0.25974026	SHC	-0.25974026	STAT6	0.25974026	0.25974026	1
IL-1, IL-10, IL-4	-0.25974026	SHC	-0.25974026	STAT6	0.25974026	0.25974026	1
IL-4	-0.25974026	SOS1	-0.25974026	STAT6	0.25974026	0.25974026	1
IL-1, IL-4	-0.25974026	SOS1	-0.25974026	STAT6	0.25974026	0.25974026	1
IL-10, IL-4	-0.25974026	SOS1	-0.25974026	STAT6	0.25974026	0.25974026	1
IL-1, IL-10, IL-4	-0.25974026	SOS1	-0.25974026	STAT6	0.25974026	0.25974026	1
IL-13, glucocorticoids	-0.493506494	STK4	-0.181818182	TYK2	-0.064935065	0.38961039	1.192982456
GM-CSF, IL-13, glucocorticoids	-0.441558442	STK4	-0.12987013	TYK2	-0.064935065	0.38961039	1.20754717
IL-10, IL-13, glucocorticoids	-0.493506494	STK4	-0.181818182	TYK2	-0.064935065	0.38961039	1.192982456
GM-CSF, IL-10, IL-13, glucocorticoids	-0.441558442	STK4	-0.12987013	TYK2	-0.064935065	0.38961039	1.20754717
IL-4	-0.25974026	STK4	-0.25974026	STAT6	0.25974026	0.25974026	1
IL-1, IL-4	-0.25974026	STK4	-0.25974026	STAT6	0.25974026	0.25974026	1
IL-10, IL-4	-0.25974026	STK4	-0.25974026	STAT6	0.25974026	0.25974026	1
IL-1, IL-10, IL-4	-0.25974026	STK4	-0.25974026	STAT6	0.25974026	0.25974026	1
IL-13, glucocorticoids	-0.493506494	STK4	-0.181818182	STAT6	-0.116883117	0.337662338	1.20754717
GM-CSF, IL-13, glucocorticoids	-0.441558442	STK4	-0.12987013	STAT6	-0.064935065	0.38961039	1.20754717
IL-10, IL-13, glucocorticoids	-0.493506494	STK4	-0.181818182	STAT6	-0.116883117	0.337662338	1.20754717
GM-CSF, IL-10, IL-13, glucocorticoids	-0.441558442	STK4	-0.12987013	STAT6	-0.064935065	0.38961039	1.20754717
GM-CSF, IL-4, glucocorticoids	-0.441558442	STK4	-0.12987013	STAT6	-0.064935065	0.38961039	1.20754717
GM-CSF, IL-10, IL-4, glucocorticoids	-0.441558442	STK4	-0.12987013	STAT6	-0.064935065	0.38961039	1.20754717
IL-13, IL-4, glucocorticoids	-0.493506494	STK4	-0.181818182	STAT6	-0.116883117	0.337662338	1.20754717
GM-CSF, IL-13, IL-4, glucocorticoids	-0.441558442	STK4	-0.12987013	STAT6	-0.064935065	0.38961039	1.20754717
IL-10, IL-13, IL-4, glucocorticoids	-0.493506494	STK4	-0.181818182	STAT6	-0.116883117	0.337662338	1.20754717
GM-CSF, IL-10, IL-13, IL-4, glucocorticoids	-0.441558442	STK4	-0.12987013	STAT6	-0.064935065	0.38961039	1.20754717
IL-13, glucocorticoids	-0.493506494	STK4	-0.181818182	IL13R/Tyk2	-0.064935065	0.38961039	1.192982456
GM-CSF, IL-13, glucocorticoids	-0.441558442	STK4	-0.12987013	IL13R/Tyk2	-0.064935065	0.38961039	1.20754717
IL-10, IL-13, glucocorticoids	-0.493506494	STK4	-0.181818182	IL13R/Tyk2	-0.064935065	0.38961039	1.192982456
GM-CSF, IL-10, IL-13, glucocorticoids	-0.441558442	STK4	-0.12987013	IL13R/Tyk2	-0.064935065	0.38961039	1.20754717
GM-CSF, IL-4, glucocorticoids	-0.441558442	STK4	-0.12987013	IL4R/JAK1	-0.064935065	0.38961039	1.20754717
GM-CSF, IL-10, IL-4, glucocorticoids	-0.441558442	STK4	-0.12987013	IL4R/JAK1	-0.064935065	0.38961039	1.20754717
IL-4	-0.25974026	TAB	-0.25974026	STAT6	0.25974026	0.25974026	1
IL-1, IL-4	-0.25974026	TAB	-0.25974026	STAT6	0.25974026	0.25974026	1
IL-10, IL-4	-0.25974026	TAB	-0.25974026	STAT6	0.25974026	0.25974026	1
IL-1, IL-10, IL-4	-0.25974026	TAB	-0.25974026	STAT6	0.25974026	0.25974026	1
IL-4	-0.25974026	TBK1	-0.25974026	STAT6	0.25974026	0.25974026	1
IL-1, IL-4	-0.25974026	TBK1	-0.25974026	STAT6	0.25974026	0.25974026	1
IL-10, IL-4	-0.25974026	TBK1	-0.25974026	STAT6	0.25974026	0.25974026	1
IL-1, IL-10, IL-4	-0.25974026	TBK1	-0.25974026	STAT6	0.25974026	0.25974026	1
IL-4	-0.25974026	TICAM1	-0.25974026	STAT6	0.25974026	0.25974026	1
IL-1, IL-4	-0.25974026	TICAM1	-0.25974026	STAT6	0.25974026	0.25974026	1
IL-10, IL-4	-0.25974026	TICAM1	-0.25974026	STAT6	0.25974026	0.25974026	1
IL-1, IL-10, IL-4	-0.25974026	TICAM1	-0.25974026	STAT6	0.25974026	0.25974026	1
IL-4	-0.25974026	TLR2	-0.25974026	STAT6	0.25974026	0.25974026	1
IL-1, IL-4	-0.25974026	TLR2	-0.25974026	STAT6	0.25974026	0.25974026	1
IL-10, IL-4	-0.25974026	TLR2	-0.25974026	STAT6	0.25974026	0.25974026	1
IL-1, IL-10, IL-4	-0.25974026	TLR2	-0.25974026	STAT6	0.25974026	0.25974026	1
IL-4	-0.25974026	TLR4	-0.25974026	STAT6	0.25974026	0.25974026	1
IL-1, IL-4	-0.25974026	TLR4	-0.25974026	STAT6	0.25974026	0.25974026	1
IL-10, IL-4	-0.25974026	TLR4	-0.25974026	STAT6	0.25974026	0.25974026	1
IL-1, IL-10, IL-4	-0.25974026	TLR4	-0.25974026	STAT6	0.25974026	0.25974026	1
IL-4	-0.25974026	TRAF6	-0.25974026	STAT6	0.25974026	0.25974026	1
IL-1, IL-4	-0.25974026	TRAF6	-0.25974026	STAT6	0.25974026	0.25974026	1
IL-10, IL-4	-0.25974026	TRAF6	-0.25974026	STAT6	0.25974026	0.25974026	1
IL-1, IL-10, IL-4	-0.25974026	TRAF6	-0.25974026	STAT6	0.25974026	0.25974026	1
IL-4	-0.25974026	TYK2	-0.25974026	STAT6	0.25974026	0.25974026	1
IL-1, IL-4	-0.25974026	TYK2	-0.25974026	STAT6	0.25974026	0.25974026	1
IL-10, IL-4	-0.25974026	TYK2	-0.25974026	STAT6	0.25974026	0.25974026	1
IL-1, IL-10, IL-4	-0.25974026	TYK2	-0.25974026	STAT6	0.25974026	0.25974026	1
IL-13, glucocorticoids	-0.493506494	TYK2	-0.064935065	Sp1	-0.207792208	0.220779221	1
GM-CSF, IL-13, glucocorticoids	-0.441558442	TYK2	-0.064935065	Sp1	-0.155844156	0.220779221	1
IL-10, IL-13, glucocorticoids	-0.493506494	TYK2	-0.064935065	Sp1	-0.207792208	0.220779221	1
GM-CSF, IL-10, IL-13, glucocorticoids	-0.441558442	TYK2	-0.064935065	Sp1	-0.155844156	0.220779221	1
IL-4	-0.25974026	p38	-0.25974026	STAT6	0.25974026	0.25974026	1
IL-1, IL-4	-0.25974026	p38	-0.25974026	STAT6	0.25974026	0.25974026	1
IL-10, IL-4	-0.25974026	p38	-0.25974026	STAT6	0.25974026	0.25974026	1
IL-1, IL-10, IL-4	-0.25974026	p38	-0.25974026	STAT6	0.25974026	0.25974026	1
IL-4	-0.25974026	ATF2	-0.25974026	STAT6	0.25974026	0.25974026	1
IL-1, IL-4	-0.25974026	ATF2	-0.25974026	STAT6	0.25974026	0.25974026	1
IL-10, IL-4	-0.25974026	ATF2	-0.25974026	STAT6	0.25974026	0.25974026	1
IL-1, IL-10, IL-4	-0.25974026	ATF2	-0.25974026	STAT6	0.25974026	0.25974026	1
IL-4	-0.25974026	ELK1	-0.25974026	STAT6	0.25974026	0.25974026	1
IL-1, IL-4	-0.25974026	ELK1	-0.25974026	STAT6	0.25974026	0.25974026	1
IL-10, IL-4	-0.25974026	ELK1	-0.25974026	STAT6	0.25974026	0.25974026	1
IL-1, IL-10, IL-4	-0.25974026	ELK1	-0.25974026	STAT6	0.25974026	0.25974026	1
IL-4	-0.25974026	Ets-1	-0.25974026	STAT6	0.25974026	0.25974026	1
IL-1, IL-4	-0.25974026	Ets-1	-0.25974026	STAT6	0.25974026	0.25974026	1
IL-10, IL-4	-0.25974026	Ets-1	-0.25974026	STAT6	0.25974026	0.25974026	1
IL-1, IL-10, IL-4	-0.25974026	Ets-1	-0.25974026	STAT6	0.25974026	0.25974026	1
IL-4	-0.25974026	Fos	-0.25974026	STAT6	0.25974026	0.25974026	1
IL-1, IL-4	-0.25974026	Fos	-0.25974026	STAT6	0.25974026	0.25974026	1
IL-10, IL-4	-0.25974026	Fos	-0.25974026	STAT6	0.25974026	0.25974026	1
IL-1, IL-10, IL-4	-0.25974026	Fos	-0.25974026	STAT6	0.25974026	0.25974026	1
IL-4	-0.25974026	FoxO1	-0.25974026	STAT6	0.25974026	0.25974026	1
IL-1, IL-4	-0.25974026	FoxO1	-0.25974026	STAT6	0.25974026	0.25974026	1
IL-10, IL-4	-0.25974026	FoxO1	-0.25974026	STAT6	0.25974026	0.25974026	1
IL-1, IL-10, IL-4	-0.25974026	FoxO1	-0.25974026	STAT6	0.25974026	0.25974026	1
IL-4	-0.25974026	FoxO3	-0.25974026	STAT6	0.25974026	0.25974026	1
IL-1, IL-4	-0.25974026	FoxO3	-0.25974026	STAT6	0.25974026	0.25974026	1
IL-10, IL-4	-0.25974026	FoxO3	-0.25974026	STAT6	0.25974026	0.25974026	1
IL-1, IL-10, IL-4	-0.25974026	FoxO3	-0.25974026	STAT6	0.25974026	0.25974026	1
IL-4	-0.25974026	IRF3	-0.25974026	STAT6	0.25974026	0.25974026	1
IL-1, IL-4	-0.25974026	IRF3	-0.25974026	STAT6	0.25974026	0.25974026	1
IL-10, IL-4	-0.25974026	IRF3	-0.25974026	STAT6	0.25974026	0.25974026	1
IL-1, IL-10, IL-4	-0.25974026	IRF3	-0.25974026	STAT6	0.25974026	0.25974026	1
IL-4	-0.25974026	NFAT5	-0.25974026	STAT6	0.25974026	0.25974026	1
IL-1, IL-4	-0.25974026	NFAT5	-0.25974026	STAT6	0.25974026	0.25974026	1
IL-10, IL-4	-0.25974026	NFAT5	-0.25974026	STAT6	0.25974026	0.25974026	1
IL-1, IL-10, IL-4	-0.25974026	NFAT5	-0.25974026	STAT6	0.25974026	0.25974026	1
IL-4	-0.25974026	STAT1	-0.25974026	STAT6	0.25974026	0.25974026	1
IL-1, IL-4	-0.25974026	STAT1	-0.25974026	STAT6	0.25974026	0.25974026	1
IL-10, IL-4	-0.25974026	STAT1	-0.25974026	STAT6	0.25974026	0.25974026	1
IL-1, IL-10, IL-4	-0.25974026	STAT1	-0.25974026	STAT6	0.25974026	0.25974026	1
IL-4	-0.25974026	STAT3	-0.207792208	STAT6	0.25974026	0.311688312	1
IL-1, IL-4	-0.25974026	STAT3	-0.207792208	STAT6	0.25974026	0.311688312	1
IL-10, IL-4	-0.25974026	STAT3	-0.207792208	STAT6	0.25974026	0.311688312	1
IL-1, IL-10, IL-4	-0.25974026	STAT3	-0.207792208	STAT6	0.25974026	0.311688312	1
IL-4	-0.25974026	STAT6	0.25974026	Sp1	-0.064935065	0.454545455	1
IL-1, IL-4	-0.25974026	STAT6	0.25974026	Sp1	-0.064935065	0.454545455	1
IL-10, IL-4	-0.25974026	STAT6	0.25974026	Sp1	-0.064935065	0.454545455	1
IL-1, IL-10, IL-4	-0.25974026	STAT6	0.25974026	Sp1	-0.064935065	0.454545455	1
GM-CSF, IL-13, glucocorticoids	-0.441558442	STAT6	-0.064935065	Sp1	-0.155844156	0.220779221	1
GM-CSF, IL-10, IL-13, glucocorticoids	-0.441558442	STAT6	-0.064935065	Sp1	-0.155844156	0.220779221	1
GM-CSF, IL-4, glucocorticoids	-0.441558442	STAT6	-0.064935065	Sp1	-0.155844156	0.220779221	1
IFNg, IL-4, glucocorticoids	-0.493506494	STAT6	0.025974026	Sp1	-0.207792208	0.311688312	1
IFNg, IL-1, IL-4, glucocorticoids	-0.493506494	STAT6	0.025974026	Sp1	-0.207792208	0.311688312	1
GM-CSF, IL-10, IL-4, glucocorticoids	-0.441558442	STAT6	-0.064935065	Sp1	-0.155844156	0.220779221	1
IFNg, IL-10, IL-4, glucocorticoids	-0.493506494	STAT6	0.025974026	Sp1	-0.207792208	0.311688312	1
IFNg, IL-1, IL-10, IL-4, glucocorticoids	-0.493506494	STAT6	0.025974026	Sp1	-0.207792208	0.311688312	1
GM-CSF, IL-13, IL-4, glucocorticoids	-0.441558442	STAT6	-0.064935065	Sp1	-0.155844156	0.220779221	1
GM-CSF, IL-10, IL-13, IL-4, glucocorticoids	-0.441558442	STAT6	-0.064935065	Sp1	-0.155844156	0.220779221	1
IL-4	-0.25974026	STAT6	0.25974026	c-Jun	-0.25974026	0.25974026	1
IL-1, IL-4	-0.25974026	STAT6	0.25974026	c-Jun	-0.25974026	0.25974026	1
IL-10, IL-4	-0.25974026	STAT6	0.25974026	c-Jun	-0.25974026	0.25974026	1
IL-1, IL-10, IL-4	-0.25974026	STAT6	0.25974026	c-Jun	-0.25974026	0.25974026	1
IL-4	-0.25974026	STAT6	0.25974026	c-Myc	-0.25974026	0.25974026	1
IL-1, IL-4	-0.25974026	STAT6	0.25974026	c-Myc	-0.25974026	0.25974026	1
IL-10, IL-4	-0.25974026	STAT6	0.25974026	c-Myc	-0.25974026	0.25974026	1
IL-1, IL-10, IL-4	-0.25974026	STAT6	0.25974026	c-Myc	-0.25974026	0.25974026	1
IL-4	-0.25974026	STAT6	0.25974026	CSF2RA/JAK2	-0.25974026	0.25974026	1
IL-1, IL-4	-0.25974026	STAT6	0.25974026	CSF2RA/JAK2	-0.25974026	0.25974026	1
IL-10, IL-4	-0.25974026	STAT6	0.25974026	CSF2RA/JAK2	-0.25974026	0.25974026	1
IL-1, IL-10, IL-4	-0.25974026	STAT6	0.25974026	CSF2RA/JAK2	-0.25974026	0.25974026	1
IL-4	-0.25974026	STAT6	0.25974026	IFNGR/JAK1/2	-0.25974026	0.25974026	1
IL-1, IL-4	-0.25974026	STAT6	0.25974026	IFNGR/JAK1/2	-0.25974026	0.25974026	1
IL-10, IL-4	-0.25974026	STAT6	0.25974026	IFNGR/JAK1/2	-0.25974026	0.25974026	1
IL-1, IL-10, IL-4	-0.25974026	STAT6	0.25974026	IFNGR/JAK1/2	-0.25974026	0.25974026	1
IL-4	-0.25974026	STAT6	0.25974026	IL10R/JAK1/Tyk2	-0.25974026	0.25974026	1
IL-1, IL-4	-0.25974026	STAT6	0.25974026	IL10R/JAK1/Tyk2	-0.25974026	0.25974026	1
IL-10, IL-4	-0.25974026	STAT6	0.25974026	IL10R/JAK1/Tyk2	-0.25974026	0.25974026	1
IL-1, IL-10, IL-4	-0.25974026	STAT6	0.25974026	IL10R/JAK1/Tyk2	-0.25974026	0.25974026	1
IL-4	-0.25974026	STAT6	0.25974026	IL13R/JAK2	-0.25974026	0.25974026	1
IL-1, IL-4	-0.25974026	STAT6	0.25974026	IL13R/JAK2	-0.25974026	0.25974026	1
IL-10, IL-4	-0.25974026	STAT6	0.25974026	IL13R/JAK2	-0.25974026	0.25974026	1
IL-1, IL-10, IL-4	-0.25974026	STAT6	0.25974026	IL13R/JAK2	-0.25974026	0.25974026	1
IL-4	-0.25974026	STAT6	0.25974026	IL13R/Tyk2	-0.25974026	0.25974026	1
IL-1, IL-4	-0.25974026	STAT6	0.25974026	IL13R/Tyk2	-0.25974026	0.25974026	1
IL-10, IL-4	-0.25974026	STAT6	0.25974026	IL13R/Tyk2	-0.25974026	0.25974026	1
IL-1, IL-10, IL-4	-0.25974026	STAT6	0.25974026	IL13R/Tyk2	-0.25974026	0.25974026	1
IL-4	-0.25974026	STAT6	0.25974026	IL4R/JAK1	-0.207792208	0.311688312	1
IL-1, IL-4	-0.25974026	STAT6	0.25974026	IL4R/JAK1	-0.207792208	0.311688312	1
IL-10, IL-4	-0.25974026	STAT6	0.25974026	IL4R/JAK1	-0.25974026	0.25974026	1
IL-1, IL-10, IL-4	-0.25974026	STAT6	0.25974026	IL4R/JAK1	-0.25974026	0.25974026	1
IL-4	-0.25974026	STAT6	0.25974026	IL4R/JAK3	-0.25974026	0.25974026	1
IL-1, IL-4	-0.25974026	STAT6	0.25974026	IL4R/JAK3	-0.25974026	0.25974026	1
IL-10, IL-4	-0.25974026	STAT6	0.25974026	IL4R/JAK3	-0.25974026	0.25974026	1
IL-1, IL-10, IL-4	-0.25974026	STAT6	0.25974026	IL4R/JAK3	-0.25974026	0.25974026	1
IL-4	-0.25974026	STAT6	0.25974026	STAT1p749	-0.25974026	0.25974026	1
IL-1, IL-4	-0.25974026	STAT6	0.25974026	STAT1p749	-0.25974026	0.25974026	1
IL-10, IL-4	-0.25974026	STAT6	0.25974026	STAT1p749	-0.25974026	0.25974026	1
IL-1, IL-10, IL-4	-0.25974026	STAT6	0.25974026	STAT1p749	-0.25974026	0.25974026	1
IL-4	-0.25974026	STAT6	0.25974026	c-Jun/ATF2	-0.25974026	0.25974026	1
IL-1, IL-4	-0.25974026	STAT6	0.25974026	c-Jun/ATF2	-0.25974026	0.25974026	1
IL-10, IL-4	-0.25974026	STAT6	0.25974026	c-Jun/ATF2	-0.25974026	0.25974026	1
IL-1, IL-10, IL-4	-0.25974026	STAT6	0.25974026	c-Jun/ATF2	-0.25974026	0.25974026	1
IL-4	-0.25974026	STAT6	0.25974026	c-Jun/Fos	-0.25974026	0.25974026	1
IL-1, IL-4	-0.25974026	STAT6	0.25974026	c-Jun/Fos	-0.25974026	0.25974026	1
IL-10, IL-4	-0.25974026	STAT6	0.25974026	c-Jun/Fos	-0.25974026	0.25974026	1
IL-1, IL-10, IL-4	-0.25974026	STAT6	0.25974026	c-Jun/Fos	-0.25974026	0.25974026	1
IL-4	-0.25974026	STAT6	0.25974026	pJAK2	-0.25974026	0.25974026	1
IL-1, IL-4	-0.25974026	STAT6	0.25974026	pJAK2	-0.25974026	0.25974026	1
IL-10, IL-4	-0.25974026	STAT6	0.25974026	pJAK2	-0.25974026	0.25974026	1
IL-1, IL-10, IL-4	-0.25974026	STAT6	0.25974026	pJAK2	-0.25974026	0.25974026	1
IL-13, glucocorticoids	-0.493506494	Sp1	-0.207792208	IL13R/Tyk2	-0.064935065	0.220779221	1
GM-CSF, IL-13, glucocorticoids	-0.441558442	Sp1	-0.155844156	IL13R/Tyk2	-0.064935065	0.220779221	1
IL-10, IL-13, glucocorticoids	-0.493506494	Sp1	-0.207792208	IL13R/Tyk2	-0.064935065	0.220779221	1
GM-CSF, IL-10, IL-13, glucocorticoids	-0.441558442	Sp1	-0.155844156	IL13R/Tyk2	-0.064935065	0.220779221	1
GM-CSF, IL-4, glucocorticoids	-0.441558442	Sp1	-0.155844156	IL4R/JAK1	-0.064935065	0.220779221	1
GM-CSF, IL-10, IL-4, glucocorticoids	-0.441558442	Sp1	-0.155844156	IL4R/JAK1	-0.064935065	0.220779221	1
IL-4	-0.25974026	IL4R/JAK1	-0.207792208	IL4R/JAK3	-0.25974026	0.311688312	5.714285714
IL-1, IL-4	-0.25974026	IL4R/JAK1	-0.207792208	IL4R/JAK3	-0.25974026	0.311688312	5.714285714
IL-10, IL-4	-0.25974026	IL4R/JAK1	-0.25974026	IL4R/JAK3	-0.25974026	0.25974026	5.194805195
IL-1, IL-10, IL-4	-0.25974026	IL4R/JAK1	-0.25974026	IL4R/JAK3	-0.25974026	0.25974026	5.194805195
GM-CSF, IFNg, glucocorticoids	0.38961039	ERK	-0.064935065	NFAT5	0.298701299	-0.246753247	1.166666667
GM-CSF, IL-1, glucocorticoids	0.38961039	ERK	-0.064935065	NFAT5	0.298701299	-0.246753247	1.166666667
GM-CSF, IFNg, IL-1, glucocorticoids	0.38961039	ERK	-0.064935065	NFAT5	0.298701299	-0.246753247	1.166666667
GM-CSF, IFNg, IL-10, glucocorticoids	0.38961039	ERK	-0.064935065	NFAT5	0.298701299	-0.246753247	1.166666667
GM-CSF, IL-1, IL-10, glucocorticoids	0.38961039	ERK	-0.064935065	NFAT5	0.298701299	-0.246753247	1.166666667
GM-CSF, IFNg, IL-1, IL-10, glucocorticoids	0.38961039	ERK	-0.064935065	NFAT5	0.298701299	-0.246753247	1.166666667
LPS, glucocorticoids	0.480519481	ERK	-0.064935065	NFAT5	0.38961039	-0.246753247	1.142857143
GM-CSF, LPS, glucocorticoids	0.480519481	ERK	-0.064935065	NFAT5	0.38961039	-0.246753247	1.142857143
GM-CSF, IFNg, LPS, glucocorticoids	0.480519481	ERK	-0.064935065	NFAT5	0.38961039	-0.246753247	1.142857143
IL-1, LPS, glucocorticoids	0.480519481	ERK	-0.064935065	NFAT5	0.38961039	-0.246753247	1.142857143
GM-CSF, IL-1, LPS, glucocorticoids	0.480519481	ERK	-0.064935065	NFAT5	0.38961039	-0.246753247	1.142857143
GM-CSF, IFNg, IL-1, LPS, glucocorticoids	0.480519481	ERK	-0.064935065	NFAT5	0.38961039	-0.246753247	1.142857143
IL-10, LPS, glucocorticoids	0.480519481	ERK	-0.064935065	NFAT5	0.38961039	-0.246753247	1.142857143
GM-CSF, IL-10, LPS, glucocorticoids	0.480519481	ERK	-0.064935065	NFAT5	0.38961039	-0.246753247	1.142857143
GM-CSF, IFNg, IL-10, LPS, glucocorticoids	0.480519481	ERK	-0.064935065	NFAT5	0.38961039	-0.246753247	1.142857143
IL-1, IL-10, LPS, glucocorticoids	0.480519481	ERK	-0.064935065	NFAT5	0.38961039	-0.246753247	1.142857143
GM-CSF, IL-1, IL-10, LPS, glucocorticoids	0.480519481	ERK	-0.064935065	NFAT5	0.38961039	-0.246753247	1.142857143
GM-CSF, IFNg, IL-1, IL-10, LPS, glucocorticoids	0.480519481	ERK	-0.064935065	NFAT5	0.38961039	-0.246753247	1.142857143
M-CSF, glucocorticoids	0.298701299	ERK	-0.064935065	NFAT5	0.207792208	-0.246753247	2022-01-02
GM-CSF, M-CSF, glucocorticoids	0.38961039	ERK	-0.064935065	NFAT5	0.298701299	-0.246753247	1.166666667
GM-CSF, IFNg, M-CSF, glucocorticoids	0.38961039	ERK	-0.064935065	NFAT5	0.298701299	-0.246753247	1.166666667
IL-1, M-CSF, glucocorticoids	0.298701299	ERK	-0.064935065	NFAT5	0.207792208	-0.246753247	2022-01-02
GM-CSF, IL-1, M-CSF, glucocorticoids	0.38961039	ERK	-0.064935065	NFAT5	0.298701299	-0.246753247	1.166666667
GM-CSF, IFNg, IL-1, M-CSF, glucocorticoids	0.38961039	ERK	-0.064935065	NFAT5	0.298701299	-0.246753247	1.166666667
IL-10, M-CSF, glucocorticoids	0.38961039	ERK	-0.064935065	NFAT5	0.298701299	-0.246753247	1.166666667
GM-CSF, IL-10, M-CSF, glucocorticoids	0.38961039	ERK	-0.064935065	NFAT5	0.298701299	-0.246753247	1.166666667
GM-CSF, IFNg, IL-10, M-CSF, glucocorticoids	0.38961039	ERK	-0.064935065	NFAT5	0.298701299	-0.246753247	1.166666667
IL-1, IL-10, M-CSF, glucocorticoids	0.38961039	ERK	-0.064935065	NFAT5	0.298701299	-0.246753247	1.166666667
GM-CSF, IL-1, IL-10, M-CSF, glucocorticoids	0.38961039	ERK	-0.064935065	NFAT5	0.298701299	-0.246753247	1.166666667
GM-CSF, IFNg, IL-1, IL-10, M-CSF, glucocorticoids	0.38961039	ERK	-0.064935065	NFAT5	0.298701299	-0.246753247	1.166666667
LPS, M-CSF, glucocorticoids	0.480519481	ERK	-0.064935065	NFAT5	0.38961039	-0.246753247	1.142857143
GM-CSF, LPS, M-CSF, glucocorticoids	0.480519481	ERK	-0.064935065	NFAT5	0.38961039	-0.246753247	1.142857143
GM-CSF, IFNg, LPS, M-CSF, glucocorticoids	0.480519481	ERK	-0.064935065	NFAT5	0.38961039	-0.246753247	1.142857143
IL-1, LPS, M-CSF, glucocorticoids	0.480519481	ERK	-0.064935065	NFAT5	0.38961039	-0.246753247	1.142857143
GM-CSF, IL-1, LPS, M-CSF, glucocorticoids	0.480519481	ERK	-0.064935065	NFAT5	0.38961039	-0.246753247	1.142857143
GM-CSF, IFNg, IL-1, LPS, M-CSF, glucocorticoids	0.480519481	ERK	-0.064935065	NFAT5	0.38961039	-0.246753247	1.142857143
IL-10, LPS, M-CSF, glucocorticoids	0.480519481	ERK	-0.064935065	NFAT5	0.38961039	-0.246753247	1.142857143
GM-CSF, IL-10, LPS, M-CSF, glucocorticoids	0.480519481	ERK	-0.064935065	NFAT5	0.38961039	-0.246753247	1.142857143
GM-CSF, IFNg, IL-10, LPS, M-CSF, glucocorticoids	0.480519481	ERK	-0.064935065	NFAT5	0.38961039	-0.246753247	1.142857143
IL-1, IL-10, LPS, M-CSF, glucocorticoids	0.480519481	ERK	-0.064935065	NFAT5	0.38961039	-0.246753247	1.142857143
GM-CSF, IL-1, IL-10, LPS, M-CSF, glucocorticoids	0.480519481	ERK	-0.064935065	NFAT5	0.38961039	-0.246753247	1.142857143
GM-CSF, IFNg, IL-1, IL-10, LPS, M-CSF, glucocorticoids	0.480519481	ERK	-0.064935065	NFAT5	0.38961039	-0.246753247	1.142857143
GM-CSF, IL-1, glucocorticoids	0.38961039	Fyn	-0.064935065	NFAT5	0.298701299	-0.246753247	1.166666667
GM-CSF, IL-1, IL-10, glucocorticoids	0.38961039	Fyn	-0.064935065	NFAT5	0.298701299	-0.246753247	1.166666667
LPS, glucocorticoids	0.480519481	Fyn	-0.064935065	NFAT5	0.38961039	-0.246753247	1.142857143
GM-CSF, LPS, glucocorticoids	0.480519481	Fyn	-0.064935065	NFAT5	0.38961039	-0.246753247	1.142857143
IL-1, LPS, glucocorticoids	0.480519481	Fyn	-0.064935065	NFAT5	0.38961039	-0.246753247	1.142857143
GM-CSF, IL-1, LPS, glucocorticoids	0.480519481	Fyn	-0.064935065	NFAT5	0.38961039	-0.246753247	1.142857143
IL-10, LPS, glucocorticoids	0.480519481	Fyn	-0.064935065	NFAT5	0.38961039	-0.246753247	1.142857143
GM-CSF, IL-10, LPS, glucocorticoids	0.480519481	Fyn	-0.064935065	NFAT5	0.38961039	-0.246753247	1.142857143
IL-1, IL-10, LPS, glucocorticoids	0.480519481	Fyn	-0.064935065	NFAT5	0.38961039	-0.246753247	1.142857143
GM-CSF, IL-1, IL-10, LPS, glucocorticoids	0.480519481	Fyn	-0.064935065	NFAT5	0.38961039	-0.246753247	1.142857143
M-CSF, glucocorticoids	0.298701299	Fyn	-0.064935065	NFAT5	0.207792208	-0.246753247	2022-01-02
GM-CSF, M-CSF, glucocorticoids	0.38961039	Fyn	-0.064935065	NFAT5	0.298701299	-0.246753247	1.166666667
IL-1, M-CSF, glucocorticoids	0.298701299	Fyn	-0.064935065	NFAT5	0.207792208	-0.246753247	2022-01-02
GM-CSF, IL-1, M-CSF, glucocorticoids	0.38961039	Fyn	-0.064935065	NFAT5	0.298701299	-0.246753247	1.166666667
IL-10, M-CSF, glucocorticoids	0.38961039	Fyn	-0.064935065	NFAT5	0.298701299	-0.246753247	1.166666667
GM-CSF, IL-10, M-CSF, glucocorticoids	0.38961039	Fyn	-0.064935065	NFAT5	0.298701299	-0.246753247	1.166666667
IL-1, IL-10, M-CSF, glucocorticoids	0.38961039	Fyn	-0.064935065	NFAT5	0.298701299	-0.246753247	1.166666667
GM-CSF, IL-1, IL-10, M-CSF, glucocorticoids	0.38961039	Fyn	-0.064935065	NFAT5	0.298701299	-0.246753247	1.166666667
LPS, M-CSF, glucocorticoids	0.480519481	Fyn	-0.064935065	NFAT5	0.38961039	-0.246753247	1.142857143
GM-CSF, LPS, M-CSF, glucocorticoids	0.480519481	Fyn	-0.064935065	NFAT5	0.38961039	-0.246753247	1.142857143
IL-1, LPS, M-CSF, glucocorticoids	0.480519481	Fyn	-0.064935065	NFAT5	0.38961039	-0.246753247	1.142857143
GM-CSF, IL-1, LPS, M-CSF, glucocorticoids	0.480519481	Fyn	-0.064935065	NFAT5	0.38961039	-0.246753247	1.142857143
IL-10, LPS, M-CSF, glucocorticoids	0.480519481	Fyn	-0.064935065	NFAT5	0.38961039	-0.246753247	1.142857143
GM-CSF, IL-10, LPS, M-CSF, glucocorticoids	0.480519481	Fyn	-0.064935065	NFAT5	0.38961039	-0.246753247	1.142857143
IL-1, IL-10, LPS, M-CSF, glucocorticoids	0.480519481	Fyn	-0.064935065	NFAT5	0.38961039	-0.246753247	1.142857143
GM-CSF, IL-1, IL-10, LPS, M-CSF, glucocorticoids	0.480519481	Fyn	-0.064935065	NFAT5	0.38961039	-0.246753247	1.142857143
GM-CSF, IL-1, glucocorticoids	0.38961039	HRAS	-0.103896104	HIF1A	0.38961039	-0.246753247	1.289473684
GM-CSF, IL-1, IL-10, glucocorticoids	0.38961039	HRAS	-0.103896104	HIF1A	0.38961039	-0.246753247	1.289473684
GM-CSF	0.298701299	IKK	-0.064935065	NFAT5	0.207792208	-0.246753247	2022-01-02
GM-CSF, IL-10	0.298701299	IKK	-0.064935065	NFAT5	0.207792208	-0.246753247	2022-01-02
GM-CSF, IL-1, glucocorticoids	0.38961039	IRAK1/4	-0.064935065	NFAT5	0.298701299	-0.246753247	1.166666667
GM-CSF, IL-1, IL-10, glucocorticoids	0.38961039	IRAK1/4	-0.064935065	NFAT5	0.298701299	-0.246753247	1.166666667
LPS, glucocorticoids	0.480519481	IRAK1/4	-0.064935065	NFAT5	0.38961039	-0.246753247	1.142857143
GM-CSF, LPS, glucocorticoids	0.480519481	IRAK1/4	-0.064935065	NFAT5	0.38961039	-0.246753247	1.142857143
IL-1, LPS, glucocorticoids	0.480519481	IRAK1/4	-0.064935065	NFAT5	0.38961039	-0.246753247	1.142857143
GM-CSF, IL-1, LPS, glucocorticoids	0.480519481	IRAK1/4	-0.064935065	NFAT5	0.38961039	-0.246753247	1.142857143
IL-10, LPS, glucocorticoids	0.480519481	IRAK1/4	-0.064935065	NFAT5	0.38961039	-0.246753247	1.142857143
GM-CSF, IL-10, LPS, glucocorticoids	0.480519481	IRAK1/4	-0.064935065	NFAT5	0.38961039	-0.246753247	1.142857143
IL-1, IL-10, LPS, glucocorticoids	0.480519481	IRAK1/4	-0.064935065	NFAT5	0.38961039	-0.246753247	1.142857143
GM-CSF, IL-1, IL-10, LPS, glucocorticoids	0.480519481	IRAK1/4	-0.064935065	NFAT5	0.38961039	-0.246753247	1.142857143
GM-CSF, IFNg, glucocorticoids	0.38961039	JAK1	-0.064935065	NFAT5	0.298701299	-0.246753247	1.166666667
GM-CSF, IFNg, IL-10, glucocorticoids	0.38961039	JAK1	-0.064935065	NFAT5	0.298701299	-0.246753247	1.166666667
GM-CSF, IL-1, glucocorticoids	0.38961039	JAK2	0.038961039	HIF1A	0.38961039	-0.246753247	1.814814815
GM-CSF, IFNg, IL-1, glucocorticoids	0.38961039	JAK2	0.038961039	HIF1A	0.38961039	-0.246753247	1.814814815
GM-CSF, IL-1, IL-10, glucocorticoids	0.38961039	JAK2	-0.103896104	HIF1A	0.38961039	-0.246753247	1.289473684
GM-CSF, IFNg, IL-1, IL-10, glucocorticoids	0.38961039	JAK2	-0.103896104	HIF1A	0.38961039	-0.246753247	1.289473684
GM-CSF, IFNg, glucocorticoids	0.38961039	MAP2K1/2	-0.064935065	NFAT5	0.298701299	-0.246753247	1.166666667
GM-CSF, IL-1, glucocorticoids	0.38961039	MAP2K1/2	-0.064935065	NFAT5	0.298701299	-0.246753247	1.166666667
GM-CSF, IFNg, IL-1, glucocorticoids	0.38961039	MAP2K1/2	-0.064935065	NFAT5	0.298701299	-0.246753247	1.166666667
GM-CSF, IFNg, IL-10, glucocorticoids	0.38961039	MAP2K1/2	-0.064935065	NFAT5	0.298701299	-0.246753247	1.166666667
GM-CSF, IL-1, IL-10, glucocorticoids	0.38961039	MAP2K1/2	-0.064935065	NFAT5	0.298701299	-0.246753247	1.166666667
GM-CSF, IFNg, IL-1, IL-10, glucocorticoids	0.38961039	MAP2K1/2	-0.064935065	NFAT5	0.298701299	-0.246753247	1.166666667
LPS, glucocorticoids	0.480519481	MAP2K1/2	-0.064935065	NFAT5	0.38961039	-0.246753247	1.142857143
GM-CSF, LPS, glucocorticoids	0.480519481	MAP2K1/2	-0.064935065	NFAT5	0.38961039	-0.246753247	1.142857143
GM-CSF, IFNg, LPS, glucocorticoids	0.480519481	MAP2K1/2	-0.064935065	NFAT5	0.38961039	-0.246753247	1.142857143
IL-1, LPS, glucocorticoids	0.480519481	MAP2K1/2	-0.064935065	NFAT5	0.38961039	-0.246753247	1.142857143
GM-CSF, IL-1, LPS, glucocorticoids	0.480519481	MAP2K1/2	-0.064935065	NFAT5	0.38961039	-0.246753247	1.142857143
GM-CSF, IFNg, IL-1, LPS, glucocorticoids	0.480519481	MAP2K1/2	-0.064935065	NFAT5	0.38961039	-0.246753247	1.142857143
IL-10, LPS, glucocorticoids	0.480519481	MAP2K1/2	-0.064935065	NFAT5	0.38961039	-0.246753247	1.142857143
GM-CSF, IL-10, LPS, glucocorticoids	0.480519481	MAP2K1/2	-0.064935065	NFAT5	0.38961039	-0.246753247	1.142857143
GM-CSF, IFNg, IL-10, LPS, glucocorticoids	0.480519481	MAP2K1/2	-0.064935065	NFAT5	0.38961039	-0.246753247	1.142857143
IL-1, IL-10, LPS, glucocorticoids	0.480519481	MAP2K1/2	-0.064935065	NFAT5	0.38961039	-0.246753247	1.142857143
GM-CSF, IL-1, IL-10, LPS, glucocorticoids	0.480519481	MAP2K1/2	-0.064935065	NFAT5	0.38961039	-0.246753247	1.142857143
GM-CSF, IFNg, IL-1, IL-10, LPS, glucocorticoids	0.480519481	MAP2K1/2	-0.064935065	NFAT5	0.38961039	-0.246753247	1.142857143
M-CSF, glucocorticoids	0.298701299	MAP2K1/2	-0.064935065	NFAT5	0.207792208	-0.246753247	2022-01-02
GM-CSF, M-CSF, glucocorticoids	0.38961039	MAP2K1/2	-0.064935065	NFAT5	0.298701299	-0.246753247	1.166666667
GM-CSF, IFNg, M-CSF, glucocorticoids	0.38961039	MAP2K1/2	-0.064935065	NFAT5	0.298701299	-0.246753247	1.166666667
IL-1, M-CSF, glucocorticoids	0.298701299	MAP2K1/2	-0.064935065	NFAT5	0.207792208	-0.246753247	2022-01-02
GM-CSF, IL-1, M-CSF, glucocorticoids	0.38961039	MAP2K1/2	-0.064935065	NFAT5	0.298701299	-0.246753247	1.166666667
GM-CSF, IFNg, IL-1, M-CSF, glucocorticoids	0.38961039	MAP2K1/2	-0.064935065	NFAT5	0.298701299	-0.246753247	1.166666667
IL-10, M-CSF, glucocorticoids	0.38961039	MAP2K1/2	-0.064935065	NFAT5	0.298701299	-0.246753247	1.166666667
GM-CSF, IL-10, M-CSF, glucocorticoids	0.38961039	MAP2K1/2	-0.064935065	NFAT5	0.298701299	-0.246753247	1.166666667
GM-CSF, IFNg, IL-10, M-CSF, glucocorticoids	0.38961039	MAP2K1/2	-0.064935065	NFAT5	0.298701299	-0.246753247	1.166666667
IL-1, IL-10, M-CSF, glucocorticoids	0.38961039	MAP2K1/2	-0.064935065	NFAT5	0.298701299	-0.246753247	1.166666667
GM-CSF, IL-1, IL-10, M-CSF, glucocorticoids	0.38961039	MAP2K1/2	-0.064935065	NFAT5	0.298701299	-0.246753247	1.166666667
GM-CSF, IFNg, IL-1, IL-10, M-CSF, glucocorticoids	0.38961039	MAP2K1/2	-0.064935065	NFAT5	0.298701299	-0.246753247	1.166666667
LPS, M-CSF, glucocorticoids	0.480519481	MAP2K1/2	-0.064935065	NFAT5	0.38961039	-0.246753247	1.142857143
GM-CSF, LPS, M-CSF, glucocorticoids	0.480519481	MAP2K1/2	-0.064935065	NFAT5	0.38961039	-0.246753247	1.142857143
GM-CSF, IFNg, LPS, M-CSF, glucocorticoids	0.480519481	MAP2K1/2	-0.064935065	NFAT5	0.38961039	-0.246753247	1.142857143
IL-1, LPS, M-CSF, glucocorticoids	0.480519481	MAP2K1/2	-0.064935065	NFAT5	0.38961039	-0.246753247	1.142857143
GM-CSF, IL-1, LPS, M-CSF, glucocorticoids	0.480519481	MAP2K1/2	-0.064935065	NFAT5	0.38961039	-0.246753247	1.142857143
GM-CSF, IFNg, IL-1, LPS, M-CSF, glucocorticoids	0.480519481	MAP2K1/2	-0.064935065	NFAT5	0.38961039	-0.246753247	1.142857143
IL-10, LPS, M-CSF, glucocorticoids	0.480519481	MAP2K1/2	-0.064935065	NFAT5	0.38961039	-0.246753247	1.142857143
GM-CSF, IL-10, LPS, M-CSF, glucocorticoids	0.480519481	MAP2K1/2	-0.064935065	NFAT5	0.38961039	-0.246753247	1.142857143
GM-CSF, IFNg, IL-10, LPS, M-CSF, glucocorticoids	0.480519481	MAP2K1/2	-0.064935065	NFAT5	0.38961039	-0.246753247	1.142857143
IL-1, IL-10, LPS, M-CSF, glucocorticoids	0.480519481	MAP2K1/2	-0.064935065	NFAT5	0.38961039	-0.246753247	1.142857143
GM-CSF, IL-1, IL-10, LPS, M-CSF, glucocorticoids	0.480519481	MAP2K1/2	-0.064935065	NFAT5	0.38961039	-0.246753247	1.142857143
GM-CSF, IFNg, IL-1, IL-10, LPS, M-CSF, glucocorticoids	0.480519481	MAP2K1/2	-0.064935065	NFAT5	0.38961039	-0.246753247	1.142857143
GM-CSF, IL-1, glucocorticoids	0.38961039	MYD88	-0.064935065	NFAT5	0.298701299	-0.246753247	1.166666667
GM-CSF, IL-1, IL-10, glucocorticoids	0.38961039	MYD88	-0.064935065	NFAT5	0.298701299	-0.246753247	1.166666667
LPS, glucocorticoids	0.480519481	MYD88	-0.064935065	NFAT5	0.38961039	-0.246753247	1.142857143
GM-CSF, LPS, glucocorticoids	0.480519481	MYD88	-0.064935065	NFAT5	0.38961039	-0.246753247	1.142857143
IL-1, LPS, glucocorticoids	0.480519481	MYD88	-0.064935065	NFAT5	0.38961039	-0.246753247	1.142857143
GM-CSF, IL-1, LPS, glucocorticoids	0.480519481	MYD88	-0.064935065	NFAT5	0.38961039	-0.246753247	1.142857143
IL-10, LPS, glucocorticoids	0.480519481	MYD88	-0.064935065	NFAT5	0.38961039	-0.246753247	1.142857143
GM-CSF, IL-10, LPS, glucocorticoids	0.480519481	MYD88	-0.064935065	NFAT5	0.38961039	-0.246753247	1.142857143
IL-1, IL-10, LPS, glucocorticoids	0.480519481	MYD88	-0.064935065	NFAT5	0.38961039	-0.246753247	1.142857143
GM-CSF, IL-1, IL-10, LPS, glucocorticoids	0.480519481	MYD88	-0.064935065	NFAT5	0.38961039	-0.246753247	1.142857143
GM-CSF, IFNg, glucocorticoids	0.38961039	RAF1	-0.064935065	NFAT5	0.298701299	-0.246753247	1.166666667
GM-CSF, IL-1, glucocorticoids	0.38961039	RAF1	-0.064935065	NFAT5	0.298701299	-0.246753247	1.166666667
GM-CSF, IFNg, IL-1, glucocorticoids	0.38961039	RAF1	-0.064935065	NFAT5	0.298701299	-0.246753247	1.166666667
GM-CSF, IFNg, IL-10, glucocorticoids	0.38961039	RAF1	-0.064935065	NFAT5	0.298701299	-0.246753247	1.166666667
GM-CSF, IL-1, IL-10, glucocorticoids	0.38961039	RAF1	-0.064935065	NFAT5	0.298701299	-0.246753247	1.166666667
GM-CSF, IFNg, IL-1, IL-10, glucocorticoids	0.38961039	RAF1	-0.064935065	NFAT5	0.298701299	-0.246753247	1.166666667
LPS, glucocorticoids	0.480519481	RAF1	-0.064935065	NFAT5	0.38961039	-0.246753247	1.142857143
GM-CSF, LPS, glucocorticoids	0.480519481	RAF1	-0.064935065	NFAT5	0.38961039	-0.246753247	1.142857143
GM-CSF, IFNg, LPS, glucocorticoids	0.480519481	RAF1	-0.064935065	NFAT5	0.38961039	-0.246753247	1.142857143
IL-1, LPS, glucocorticoids	0.480519481	RAF1	-0.064935065	NFAT5	0.38961039	-0.246753247	1.142857143
GM-CSF, IL-1, LPS, glucocorticoids	0.480519481	RAF1	-0.064935065	NFAT5	0.38961039	-0.246753247	1.142857143
GM-CSF, IFNg, IL-1, LPS, glucocorticoids	0.480519481	RAF1	-0.064935065	NFAT5	0.38961039	-0.246753247	1.142857143
IL-10, LPS, glucocorticoids	0.480519481	RAF1	-0.064935065	NFAT5	0.38961039	-0.246753247	1.142857143
GM-CSF, IL-10, LPS, glucocorticoids	0.480519481	RAF1	-0.064935065	NFAT5	0.38961039	-0.246753247	1.142857143
GM-CSF, IFNg, IL-10, LPS, glucocorticoids	0.480519481	RAF1	-0.064935065	NFAT5	0.38961039	-0.246753247	1.142857143
IL-1, IL-10, LPS, glucocorticoids	0.480519481	RAF1	-0.064935065	NFAT5	0.38961039	-0.246753247	1.142857143
GM-CSF, IL-1, IL-10, LPS, glucocorticoids	0.480519481	RAF1	-0.064935065	NFAT5	0.38961039	-0.246753247	1.142857143
GM-CSF, IFNg, IL-1, IL-10, LPS, glucocorticoids	0.480519481	RAF1	-0.064935065	NFAT5	0.38961039	-0.246753247	1.142857143
M-CSF, glucocorticoids	0.298701299	RAF1	-0.064935065	NFAT5	0.207792208	-0.246753247	2022-01-02
GM-CSF, M-CSF, glucocorticoids	0.38961039	RAF1	-0.064935065	NFAT5	0.298701299	-0.246753247	1.166666667
GM-CSF, IFNg, M-CSF, glucocorticoids	0.38961039	RAF1	-0.064935065	NFAT5	0.298701299	-0.246753247	1.166666667
IL-1, M-CSF, glucocorticoids	0.298701299	RAF1	-0.064935065	NFAT5	0.207792208	-0.246753247	2022-01-02
GM-CSF, IL-1, M-CSF, glucocorticoids	0.38961039	RAF1	-0.064935065	NFAT5	0.298701299	-0.246753247	1.166666667
GM-CSF, IFNg, IL-1, M-CSF, glucocorticoids	0.38961039	RAF1	-0.064935065	NFAT5	0.298701299	-0.246753247	1.166666667
IL-10, M-CSF, glucocorticoids	0.38961039	RAF1	-0.064935065	NFAT5	0.298701299	-0.246753247	1.166666667
GM-CSF, IL-10, M-CSF, glucocorticoids	0.38961039	RAF1	-0.064935065	NFAT5	0.298701299	-0.246753247	1.166666667
GM-CSF, IFNg, IL-10, M-CSF, glucocorticoids	0.38961039	RAF1	-0.064935065	NFAT5	0.298701299	-0.246753247	1.166666667
IL-1, IL-10, M-CSF, glucocorticoids	0.38961039	RAF1	-0.064935065	NFAT5	0.298701299	-0.246753247	1.166666667
GM-CSF, IL-1, IL-10, M-CSF, glucocorticoids	0.38961039	RAF1	-0.064935065	NFAT5	0.298701299	-0.246753247	1.166666667
GM-CSF, IFNg, IL-1, IL-10, M-CSF, glucocorticoids	0.38961039	RAF1	-0.064935065	NFAT5	0.298701299	-0.246753247	1.166666667
LPS, M-CSF, glucocorticoids	0.480519481	RAF1	-0.064935065	NFAT5	0.38961039	-0.246753247	1.142857143
GM-CSF, LPS, M-CSF, glucocorticoids	0.480519481	RAF1	-0.064935065	NFAT5	0.38961039	-0.246753247	1.142857143
GM-CSF, IFNg, LPS, M-CSF, glucocorticoids	0.480519481	RAF1	-0.064935065	NFAT5	0.38961039	-0.246753247	1.142857143
IL-1, LPS, M-CSF, glucocorticoids	0.480519481	RAF1	-0.064935065	NFAT5	0.38961039	-0.246753247	1.142857143
GM-CSF, IL-1, LPS, M-CSF, glucocorticoids	0.480519481	RAF1	-0.064935065	NFAT5	0.38961039	-0.246753247	1.142857143
GM-CSF, IFNg, IL-1, LPS, M-CSF, glucocorticoids	0.480519481	RAF1	-0.064935065	NFAT5	0.38961039	-0.246753247	1.142857143
IL-10, LPS, M-CSF, glucocorticoids	0.480519481	RAF1	-0.064935065	NFAT5	0.38961039	-0.246753247	1.142857143
GM-CSF, IL-10, LPS, M-CSF, glucocorticoids	0.480519481	RAF1	-0.064935065	NFAT5	0.38961039	-0.246753247	1.142857143
GM-CSF, IFNg, IL-10, LPS, M-CSF, glucocorticoids	0.480519481	RAF1	-0.064935065	NFAT5	0.38961039	-0.246753247	1.142857143
IL-1, IL-10, LPS, M-CSF, glucocorticoids	0.480519481	RAF1	-0.064935065	NFAT5	0.38961039	-0.246753247	1.142857143
GM-CSF, IL-1, IL-10, LPS, M-CSF, glucocorticoids	0.480519481	RAF1	-0.064935065	NFAT5	0.38961039	-0.246753247	1.142857143
GM-CSF, IFNg, IL-1, IL-10, LPS, M-CSF, glucocorticoids	0.480519481	RAF1	-0.064935065	NFAT5	0.38961039	-0.246753247	1.142857143
GM-CSF, IL-1, glucocorticoids	0.38961039	SOS1	-0.103896104	HIF1A	0.38961039	-0.246753247	1.289473684
GM-CSF, IL-1, IL-10, glucocorticoids	0.38961039	SOS1	-0.103896104	HIF1A	0.38961039	-0.246753247	1.289473684
GM-CSF, IL-1, glucocorticoids	0.38961039	TRAF6	-0.064935065	NFAT5	0.298701299	-0.246753247	1.166666667
GM-CSF, IL-1, IL-10, glucocorticoids	0.38961039	TRAF6	-0.064935065	NFAT5	0.298701299	-0.246753247	1.166666667
LPS, glucocorticoids	0.480519481	TRAF6	-0.064935065	NFAT5	0.38961039	-0.246753247	1.142857143
GM-CSF, LPS, glucocorticoids	0.480519481	TRAF6	-0.064935065	NFAT5	0.38961039	-0.246753247	1.142857143
IL-1, LPS, glucocorticoids	0.480519481	TRAF6	-0.064935065	NFAT5	0.38961039	-0.246753247	1.142857143
GM-CSF, IL-1, LPS, glucocorticoids	0.480519481	TRAF6	-0.064935065	NFAT5	0.38961039	-0.246753247	1.142857143
IL-10, LPS, glucocorticoids	0.480519481	TRAF6	-0.064935065	NFAT5	0.38961039	-0.246753247	1.142857143
GM-CSF, IL-10, LPS, glucocorticoids	0.480519481	TRAF6	-0.064935065	NFAT5	0.38961039	-0.246753247	1.142857143
IL-1, IL-10, LPS, glucocorticoids	0.480519481	TRAF6	-0.064935065	NFAT5	0.38961039	-0.246753247	1.142857143
GM-CSF, IL-1, IL-10, LPS, glucocorticoids	0.480519481	TRAF6	-0.064935065	NFAT5	0.38961039	-0.246753247	1.142857143
IL-1	0.311688312	HIF1A	0.025974026	NFkB	0.038961039	-0.246753247	1
IL-1, IL-10	0.25974026	HIF1A	0.116883117	NFkB	-0.103896104	-0.246753247	1
GM-CSF, IL-1, glucocorticoids	0.38961039	HIF1A	0.38961039	CSF2RA/JAK2	0.038961039	-0.246753247	1.814814815
GM-CSF, IL-1, IL-10, glucocorticoids	0.38961039	HIF1A	0.38961039	CSF2RA/JAK2	-0.103896104	-0.246753247	1.289473684
GM-CSF	0.298701299	NFAT5	0.207792208	NFkB	-0.064935065	-0.246753247	2022-01-02
GM-CSF, IL-10	0.298701299	NFAT5	0.207792208	NFkB	-0.064935065	-0.246753247	2022-01-02
GM-CSF, IFNg, glucocorticoids	0.38961039	NFAT5	0.298701299	IFNGR/JAK1/2	-0.064935065	-0.246753247	1.166666667
GM-CSF, IFNg, IL-10, glucocorticoids	0.38961039	NFAT5	0.298701299	IFNGR/JAK1/2	-0.064935065	-0.246753247	1.166666667
